# Supplementary material for: Genome Complexity Browser: Visualization and quantification of genome variability
Source: PLoS Comput Biol. 2020 Oct 9;16(10):e1008222. doi: 10.1371/journal.pcbi.1008222 (PMC7577506; doi:10.1371/journal.pcbi.1008222)
Supplement: S1 Table — Average values are given for a single genome within a species, and for the species as a whole. (XLS) [file pcbi.1008222.s010.xls]

## Sheet: S Table1
Species name	Proportion of othogroups with paralogs in all orthogroups for the species	Average proportion of orthogroups with paralogs in all orthogroups for the genome
Achromobacter_xylosoxidans	0.158825	0.00500022
Acinetobacter_baumannii	0.210316	0.00680551
Acinetobacter_baumannii	0.210316	0.00680551
Acinetobacter_baumannii	0.210316	0.00680551
Acinetobacter_pittii	0.238294	0.0040757
Aeromonas_hydrophila	0.135106	0.00301947
Akkermansia_muciniphila	0.210209	0.00364933
Bacillus_amyloliquefaciens	0.138335	0.00215329
Bacillus_amyloliquefaciens	0.138335	0.00215329
Bacillus_anthracis	0.0474302	0.000645674
Bacillus_anthracis	0.0474302	0.000645674
Bacillus_cereus	0.247424	0.00623891
Bacillus_licheniformis	0.20809	0.00268456
Bacillus_megaterium	0.234756	0.0084409
Bacillus_mycoides	0.226744	0.00795699
Bacillus_pseudomycoides	0.152008	0.00758817
Bacillus_subtilis	0.140934	0.0026844
Bacillus_thuringiensis	0.281058	0.011001
Bacillus_toyonensis	0.166015	0.00549693
Bacillus_velezensis	0.0979159	0.00154239
Bacillus_wiedmannii	0.180666	0.00515782
Bacteroides_fragilis	0.315519	0.0143288
Bifidobacterium_breve	0.154521	0.00408994
Bifidobacterium_longum	0.229953	0.00756735
Bordetella_bronchiseptica	0.0908671	0.00114071
Bordetella_pertussis	0.0621253	0.00245911
Borreliella_burgdorferi	0.327273	0.0280085
Brucella_abortus	0.0919898	0.000800967
Brucella_melitensis	0.0115607	0.000647693
Brucella_melitensis	0.0115607	0.000647693
Brucella_suis	0.0449438	0.00067273
Brucella_suis	0.0449438	0.00067273
Burkholderia_cenocepacia	0.506432	0.00635766
Burkholderia_cepacia	0.189685	0.00507076
Burkholderia_mallei	0.134776	0.00210267
Burkholderia_multivorans	0.133833	0.00153385
Burkholderia_pseudomallei	0.0757558	0.00237538
Burkholderia_stagnalis	0.0444229	0.00131493
Burkholderia_ubonensis	0.170876	0.00440295
Campylobacter_coli	0.289773	0.00429066
Campylobacter_concisus	0.213844	0.00402911
Campylobacter_fetus	0.18072	0.00591933
Campylobacter_jejuni	0.163672	0.0055437
Chlamydia_abortus	0.0630115	0.00176854
Chlamydia_psittaci	0.120072	0.00173158
Chlamydia_trachomatis	0.0261233	1.32e-05
Citrobacter_freundii	0.213812	0.00567659
Clostridioides_difficile	0.147405	0.00423242
Clostridium_botulinum	0.24063	0.0118636
Clostridium_perfringens	0.190334	0.00691268
Corynebacterium_diphtheriae	0.142005	0.00299703
Corynebacterium_pseudotuberculosis	0.0610626	0.000123168
Coxiella_burnetii	0.128672	0.00222151
Cronobacter_sakazakii	0.190822	0.00232624
Cutibacterium_acnes	0.0902087	0.000730609
Elizabethkingia_anophelis	0.0919171	0.00372814
Enterobacter_asburiae	0.136512	0.00346891
Enterobacter_cloacae	0.218168	0.00623411
Enterobacter_hormaechei	0.161999	0.00500378
Enterococcus_faecalis	0.192544	0.00539166
Enterococcus_faecium	0.178342	0.0118444
Escherichia_albertii	0.157679	0.00604782
Escherichia_coli	0.228831	0.0116715
Flavobacterium_psychrophilum	0.0823496	0.00283233
Flavobacterium_psychrophilum	0.0823496	0.00283233
Francisella_tularensis	0.285777	0.00281247
Fusobacterium_nucleatum	0.229338	0.0100873
Gardnerella_vaginalis	0.29275	0.00729911
Gilliamella_apicola	0.218638	0.0119587
Haemophilus_influenzae	0.148823	0.00250112
Helicobacter_pylori	0.212425	0.0066726
Klebsiella_aerogenes	0.190668	0.00280698
Klebsiella_michiganensis	0.226236	0.00581339
Klebsiella_oxytoca	0.216134	0.00801364
Klebsiella_pneumoniae	0.172353	0.00503339
Klebsiella_quasipneumoniae	0.160574	0.00322539
Klebsiella_variicola	0.170676	0.00264902
Lactobacillus_paracasei	0.278084	0.00615496
Lactobacillus_plantarum	0.223627	0.00578833
Lactobacillus_reuteri	0.237255	0.00897692
Lactobacillus_rhamnosus	0.224976	0.00333607
Lactobacillus_salivarius	0.20725	0.00589522
Lactococcus_lactis	0.280102	0.0107067
Legionella_pneumophila	0.1185	0.00408017
Listeria_monocytogenes	0.0824793	0.00135259
Mannheimia_haemolytica	0.199411	0.00326313
Methanosarcina_mazei	0.0780341	0.0019787
Moraxella_catarrhalis	0.112903	0.00199318
Moraxella_catarrhalis	0.112903	0.00199318
Mycobacterium_avium	0.271384	0.00517928
Mycobacterium_bovis	0.232843	0.00234166
Mycobacterium_tuberculosis	0.0571495	0.00164223
Mycobacterium_virus	0.0556258	0.00265035
Mycobacteroides_abscessus	0.121474	0.00214789
Mycoplasma_pneumoniae	0.170007	0.00744122
Neisseria_gonorrhoeae	0.12699	0.00465022
Neisseria_meningitidis	0.151146	0.00794786
Oenococcus_oeni	0.399173	0.00548211
Pasteurella_multocida	0.18841	0.00253838
Pectobacterium_carotovorum	0.195935	0.00600476
Porphyromonas_gingivalis	0.136856	0.00958967
Proteus_mirabilis	0.191167	0.00448849
Pseudomonas_aeruginosa	0.198674	0.00468409
Pseudomonas_amygdali	0.198615	0.00694209
Pseudomonas_fluorescens	0.256084	0.0125264
Pseudomonas_putida	0.286478	0.0120075
Pseudomonas_stutzeri	0.197741	0.00589466
Pseudomonas_syringae	0.291334	0.0101438
Ralstonia_solanacearum	0.22102	0.00703201
Salmonella_enterica	0.186658	0.00398675
Serratia_marcescens	0.120034	0.00262524
Shigella_boydii	0.19164	0.00855702
Shigella_flexneri	0.106899	0.0036587
Shigella_sonnei	0.143545	0.00491197
Snodgrassella_alvi	0.260312	0.0125107
Snodgrassella_alvi	0.260312	0.0125107
Solemya_velum	0.0564885	0.000724664
Solemya_velum	0.0564885	0.000724664
Staphylococcus_argenteus	0.0725389	0.00175303
Staphylococcus_aureus	0.175556	0.00562312
Staphylococcus_capitis	0.0972132	0.00122888
Staphylococcus_chromogenes	0.0902896	0.000958165
Staphylococcus_epidermidis	0.161403	0.003667
Staphylococcus_haemolyticus	0.191607	0.00243036
Staphylococcus_hominis	0.150971	0.00309649
Staphylococcus_pseudintermedius	0.141037	0.00304889
Staphylococcus_saprophyticus	0.197873	0.00412272
Stenotrophomonas_maltophilia	0.227128	0.00382072
Streptococcus_agalactiae	0.139918	0.00399934
Streptococcus_equi	0.173221	0.00814252
Streptococcus_mitis	0.213008	0.00788967
Streptococcus_mutans	0.29578	0.000995943
Streptococcus_oralis	0.215106	0.0055348
Streptococcus_pneumoniae	0.128685	0.00960022
Streptococcus_pyogenes	0.154767	0.00548251
Streptococcus_sobrinus	0.11921	0.00168787
Streptococcus_suis	0.225617	0.00490744
Sulfolobus_acidocaldarius	0.0279829	0.000820931
Treponema_pallidum	0.0121212	0.00100563
Treponema_pallidum	0.0121212	0.00100563
Vibrio_breoganii	0.0657918	0.00173719
Vibrio_breoganii	0.0657918	0.00173719
Vibrio_cholerae	0.148288	0.00293228
Vibrio_cyclitrophicus	0.126053	0.00116405
Vibrio_lentus	0.109937	0.00197528
Vibrio_parahaemolyticus	0.169721	0.00255027
Vibrio_vulnificus	0.200963	0.00301828
Xanthomonas_arboricola	0.160709	0.00263469
Xanthomonas_axonopodis	0.121506	0.00150766
Xanthomonas_campestris	0.174447	0.00466695
Xanthomonas_citri	0.158376	0.00497628
Xanthomonas_fragariae	0.0940076	0.00614683
Xanthomonas_oryzae	0.162228	0.0108126
Yersinia_enterocolitica	0.227241	0.00530814
Yersinia_pestis	0.181908	0.00222057
Yersinia_pseudotuberculosis	0.141506	0.00444379
Yersinia_ruckeri	0.0610486	0.0010391
MEAN VALUES:	0.16508	0.00471217
